# Supplementary material for: A new subspecies of African fire salamander Salamandra algira (Urodela, Salamandridae) from the Middle Atlas Mountains, Morocco
Source: Zookeys. 2019 Dec 2;893:143–58. doi: 10.3897/zookeys.893.46649 (PMC6901614; doi:10.3897/zookeys.893.46649)
Supplement: XML Treatment for Salamandra algira atlantica [file zookeys.893.46649-treatment1.xml]

<!DOCTYPE tp:taxon-treatment
  PUBLIC "-//TaxonX//DTD Taxonomic Treatment Publishing DTD v0 20100105//EN" "tax-treatment-NSO.dtd">
<tp:taxon-treatment xmlns:tp="http://www.plazi.org/taxpub"><tp:treatment-meta><kwd-group><label>Taxon classification</label><kwd><named-content xmlns:xlink="http://www.w3.org/1999/xlink" content-type="kingdom">Animalia</named-content></kwd><kwd><named-content xmlns:xlink="http://www.w3.org/1999/xlink" content-type="order">Caudata</named-content></kwd><kwd><named-content xmlns:xlink="http://www.w3.org/1999/xlink" content-type="family">Salamandridae</named-content></kwd></kwd-group><mixed-citation publication-type="journal"><person-group><name><surname>Hernandez</surname><given-names>Axel</given-names></name><name><surname>Escoriza</surname><given-names>Daniel</given-names></name></person-group><article-title>A new subspecies of African fire salamander <italic><tp:taxon-name><tp:taxon-name-part taxon-name-part-type="genus" reg="Salamandra">Salamandra</tp:taxon-name-part> <tp:taxon-name-part taxon-name-part-type="species" reg="algira">algira</tp:taxon-name-part></tp:taxon-name></italic> (<tp:taxon-name><tp:taxon-name-part taxon-name-part-type="order">Urodela</tp:taxon-name-part></tp:taxon-name>, <tp:taxon-name><tp:taxon-name-part taxon-name-part-type="family">Salamandridae</tp:taxon-name-part></tp:taxon-name>) from the Middle Atlas Mountains, Morocco</article-title><source>Zookeys</source><day>02</day><month>12</month><year>2019</year><volume>893</volume><fpage>143</fpage><lpage>158</lpage><pub-id pub-id-type="doi">10.3897/zookeys.893.46649</pub-id></mixed-citation></tp:treatment-meta><tp:nomenclature><tp:taxon-name><object-id xmlns:xlink="http://www.w3.org/1999/xlink" content-type="arpha" xlink:type="simple">9B8AC4DB-A27E-5A23-B71E-AB0BA293A4A3</object-id>
              <tp:taxon-name-part taxon-name-part-type="genus" reg="Salamandra">Salamandra</tp:taxon-name-part>
              <tp:taxon-name-part taxon-name-part-type="species" reg="algira">algira</tp:taxon-name-part>
              <tp:taxon-name-part taxon-name-part-type="subspecies" reg="atlantica">atlantica</tp:taxon-name-part>
              <object-id xmlns:xlink="http://www.w3.org/1999/xlink" content-type="zoobank" xlink:type="simple">http://zoobank.org/22C2B256-0F9B-4063-93B4-7C3DB84AA9E4</object-id>
            </tp:taxon-name><tp:taxon-status xmlns:xlink="http://www.w3.org/1999/xlink" xlink:type="simple">ssp. nov.</tp:taxon-status><xref ref-type="fig" rid="F2">Figs 2</xref><xref ref-type="fig" rid="F3">, 3</xref><xref ref-type="fig" rid="F4">, 4 Atlas fire salamander</xref></tp:nomenclature><tp:treatment-sec sec-type="Holotype" id="SECID0ELUAE"><title>Holotype.</title><p>MNCN 50499 (Fig. <xref ref-type="fig" rid="F2">2</xref>), an adult male preserved in 70% ethyl alcohol from Jbel Tazekka, Taza Province, Middle Atlas Mountains, northern Morocco (<named-content xmlns:xlink="http://www.w3.org/1999/xlink" content-type="dwc:verbatimCoordinates" xlink:type="simple"><named-content content-type="geo-json" specific-use="{&#34;type&#34;:&#34;Point&#34;,&#34;coordinates&#34;:[-4.000000,34.150000]}" id="NCID0EYUAE" xlink:type="simple">34.15N, 4.00W</named-content></named-content>) at 810 m a.s.l collected on 25 March 2013 by Daniel Escoriza.</p><fig id="F2" position="float" orientation="portrait"><object-id xmlns:xlink="http://www.w3.org/1999/xlink" content-type="doi" xlink:type="simple">10.3897/zookeys.893.46649.figure2</object-id><object-id xmlns:xlink="http://www.w3.org/1999/xlink" content-type="arpha" xlink:type="simple">662CE579-704D-5FC6-B7C3-8116A3AB1ABF</object-id><label>Figure 2.</label><caption><p>Holotype of <italic><tp:taxon-name><tp:taxon-name-part taxon-name-part-type="genus" reg="Salamandra">Salamandra</tp:taxon-name-part> <tp:taxon-name-part taxon-name-part-type="species" reg="algira">algira</tp:taxon-name-part> <tp:taxon-name-part taxon-name-part-type="subspecies" reg="atlantica">atlantica</tp:taxon-name-part></tp:taxon-name></italic> ssp. nov. (MNCN 50499) in life. Photograph by Daniel Escoriza.</p></caption><graphic xmlns:xlink="http://www.w3.org/1999/xlink" xlink:href="zookeys-893-143-g002.jpg" position="float" orientation="portrait" xlink:type="simple" id="oo_361362.jpg"><uri content-type="original_file" xlink:type="simple">https://binary.pensoft.net/fig/361362</uri></graphic></fig></tp:treatment-sec><tp:treatment-sec sec-type="Paratypes" id="SECID0EZVAE"><title>Paratypes.</title><p><abbrev xmlns:xlink="http://www.w3.org/1999/xlink" content-type="institution" xlink:title="Museum of Natural Sciences of Barcelona" id="ABBRID0E6VAE" xlink:type="simple">MZB</abbrev> 2010-0128 and <abbrev xmlns:xlink="http://www.w3.org/1999/xlink" content-type="institution" xlink:title="Museum of Natural Sciences of Barcelona" id="ABBRID0EEWAE" xlink:type="simple">MZB</abbrev> 2010-0129, two adult males preserved in 70% ethyl alcohol collected in the Jbel Tazekka, Taza Province, Middle Atlas Mountains, northern Morocco in December 2009 by Daniel Escoriza and Félix Amat.</p></tp:treatment-sec><tp:treatment-sec sec-type="etymology" id="SECID0EJWAE"><title>Etymology.</title><p>The new taxon is named after the word ‘<italic>Atlas</italic>’ from Greek Aτλας in reference to the Atlas Mountains (Morocco), where this subspecies is found.</p></tp:treatment-sec><tp:treatment-sec sec-type="English name" id="SECID0ERWAE"><title>English name.</title><p>Atlas fire salamander.</p></tp:treatment-sec><tp:treatment-sec sec-type="diagnosis" id="SECID0EWWAE"><title>Diagnosis.</title><p>A large subspecies of <italic><tp:taxon-name><tp:taxon-name-part taxon-name-part-type="genus" reg="Salamandra">S.</tp:taxon-name-part> <tp:taxon-name-part taxon-name-part-type="species" reg="algira">algira</tp:taxon-name-part></tp:taxon-name></italic> with a maximum total length of 246.21 mm. Distinguished from the other subspecies by the following combination of characters (Table <xref ref-type="table" rid="T2">2</xref>):</p><table-wrap id="T2" position="float" orientation="portrait"><label>Table 2.</label><caption><p>Identification key to <italic><tp:taxon-name><tp:taxon-name-part taxon-name-part-type="genus" reg="Salamandra">Salamandra</tp:taxon-name-part> <tp:taxon-name-part taxon-name-part-type="species" reg="algira">algira</tp:taxon-name-part></tp:taxon-name></italic> subspecies.</p></caption><table id="TID0ENWAG" rules="all"><tbody><tr><th rowspan="1" colspan="1"/><th rowspan="1" colspan="1">
                      <italic><tp:taxon-name><tp:taxon-name-part taxon-name-part-type="genus" reg="Salamandra">Salamandra</tp:taxon-name-part> <tp:taxon-name-part taxon-name-part-type="species" reg="algira">algira</tp:taxon-name-part> <tp:taxon-name-part taxon-name-part-type="subspecies" reg="algira">algira</tp:taxon-name-part></tp:taxon-name></italic>
                    </th><th rowspan="1" colspan="1">
                      <italic><tp:taxon-name><tp:taxon-name-part taxon-name-part-type="genus" reg="Salamandra">Salamandra</tp:taxon-name-part> <tp:taxon-name-part taxon-name-part-type="species" reg="algira">algira</tp:taxon-name-part> <tp:taxon-name-part taxon-name-part-type="subspecies" reg="spelaea">spelaea</tp:taxon-name-part></tp:taxon-name></italic>
                    </th><th rowspan="1" colspan="1">
                      <italic><tp:taxon-name><tp:taxon-name-part taxon-name-part-type="genus" reg="Salamandra">Salamandra</tp:taxon-name-part> <tp:taxon-name-part taxon-name-part-type="species" reg="algira">algira</tp:taxon-name-part> <tp:taxon-name-part taxon-name-part-type="subspecies" reg="tingitana">tingitana</tp:taxon-name-part></tp:taxon-name></italic>
                    </th><th rowspan="1" colspan="1">
                      <italic><tp:taxon-name><tp:taxon-name-part taxon-name-part-type="genus" reg="Salamandra">Salamandra</tp:taxon-name-part> <tp:taxon-name-part taxon-name-part-type="species" reg="algira">algira</tp:taxon-name-part> <tp:taxon-name-part taxon-name-part-type="subspecies" reg="splendens">splendens</tp:taxon-name-part></tp:taxon-name></italic>
                    </th><th rowspan="1" colspan="1"><italic><tp:taxon-name><tp:taxon-name-part taxon-name-part-type="genus" reg="Salamandra">Salamandra</tp:taxon-name-part> <tp:taxon-name-part taxon-name-part-type="species" reg="algira">algira</tp:taxon-name-part> <tp:taxon-name-part taxon-name-part-type="subspecies" reg="atlantica">atlantica</tp:taxon-name-part></tp:taxon-name></italic> ssp. nov.</th></tr><tr><td rowspan="1" colspan="1">Total length (in mm)</td><td rowspan="1" colspan="1">131–192 ♂ 129–255 ♀</td><td rowspan="1" colspan="1">177–194 ♂ 206–236 ♀</td><td rowspan="1" colspan="1">151–170 ♂ 140–192 ♀</td><td rowspan="1" colspan="1">140–178 ♂ 161–261 ♀</td><td rowspan="1" colspan="1">125–246 ♂ 133–205 ♀</td></tr><tr><td rowspan="1" colspan="1">Background colouration</td><td rowspan="1" colspan="1">Grey-black</td><td rowspan="1" colspan="1">Grey-black</td><td rowspan="1" colspan="1">Grey-black</td><td rowspan="1" colspan="1">Grey-black or coral red</td><td rowspan="1" colspan="1">Grey-black or coral red</td></tr><tr><td rowspan="1" colspan="1">Number of dorsal yellow blotches</td><td rowspan="1" colspan="1">3–10</td><td rowspan="1" colspan="1">3–10</td><td rowspan="1" colspan="1">0–7</td><td rowspan="1" colspan="1">2–7</td><td rowspan="1" colspan="1">0–7</td></tr><tr><td rowspan="1" colspan="1">Red spots</td><td rowspan="1" colspan="1">Usually small</td><td rowspan="1" colspan="1">Small</td><td rowspan="1" colspan="1">Absent</td><td rowspan="1" colspan="1">Small to large</td><td rowspan="1" colspan="1">Small to full</td></tr><tr><td rowspan="1" colspan="1">White spots on flanks</td><td rowspan="1" colspan="1">Present</td><td rowspan="1" colspan="1">Present</td><td rowspan="1" colspan="1">Absent</td><td rowspan="1" colspan="1">Absent</td><td rowspan="1" colspan="1">Absent</td></tr></tbody></table></table-wrap><p>Background dorsal pattern variates from full grey-black to full coral red, being the only subspecies of <italic><tp:taxon-name><tp:taxon-name-part taxon-name-part-type="genus" reg="Salamandra">S.</tp:taxon-name-part> <tp:taxon-name-part taxon-name-part-type="species" reg="algira">algira</tp:taxon-name-part></tp:taxon-name></italic> in which the coral red can exceed the proportion of grey-black. <italic><tp:taxon-name><tp:taxon-name-part taxon-name-part-type="genus" reg="Salamandra">Salamandra</tp:taxon-name-part> <tp:taxon-name-part taxon-name-part-type="species" reg="algira">algira</tp:taxon-name-part> <tp:taxon-name-part taxon-name-part-type="subspecies" reg="algira">algira</tp:taxon-name-part></tp:taxon-name></italic> and <italic><tp:taxon-name><tp:taxon-name-part taxon-name-part-type="genus" reg="Salamandra">S.</tp:taxon-name-part> <tp:taxon-name-part taxon-name-part-type="species" reg="algira">algira</tp:taxon-name-part> <tp:taxon-name-part taxon-name-part-type="subspecies" reg="spelaea">spelaea</tp:taxon-name-part></tp:taxon-name></italic> usually show only few and little red colouration, mostly around yellow blotches on the dorsum of head, limbs and tail and gular region. <italic><tp:taxon-name><tp:taxon-name-part taxon-name-part-type="genus" reg="Salamandra">Salamandra</tp:taxon-name-part> <tp:taxon-name-part taxon-name-part-type="species" reg="algira">algira</tp:taxon-name-part> <tp:taxon-name-part taxon-name-part-type="subspecies" reg="tingitana">tingitana</tp:taxon-name-part></tp:taxon-name></italic> typically lacks red colouration. <italic><tp:taxon-name><tp:taxon-name-part taxon-name-part-type="genus" reg="Salamandra">Salamandra</tp:taxon-name-part> <tp:taxon-name-part taxon-name-part-type="species" reg="algira">algira</tp:taxon-name-part> <tp:taxon-name-part taxon-name-part-type="subspecies" reg="splendens">splendens</tp:taxon-name-part></tp:taxon-name></italic> never shows full red background colouration, being mainly limited to the edges of the yellow blotches, on the dorsum of the head, limbs, tail and gular region.</p><p>Variable number (0–7, usually 2–4) of yellow to golden yellow dorsal blotches, but in lower numbers than the eastern subspecies (<italic><tp:taxon-name><tp:taxon-name-part taxon-name-part-type="genus" reg="Salamandra">S.</tp:taxon-name-part> <tp:taxon-name-part taxon-name-part-type="species" reg="algira">algira</tp:taxon-name-part> <tp:taxon-name-part taxon-name-part-type="subspecies" reg="algira">algira</tp:taxon-name-part></tp:taxon-name></italic> and <italic><tp:taxon-name><tp:taxon-name-part taxon-name-part-type="genus" reg="Salamandra">S.</tp:taxon-name-part> <tp:taxon-name-part taxon-name-part-type="species" reg="algira">algira</tp:taxon-name-part> <tp:taxon-name-part taxon-name-part-type="subspecies" reg="spelaea">spelaea</tp:taxon-name-part></tp:taxon-name></italic>, 3–10). <italic><tp:taxon-name><tp:taxon-name-part taxon-name-part-type="genus" reg="Salamandra">Salamandra</tp:taxon-name-part> <tp:taxon-name-part taxon-name-part-type="species" reg="algira">algira</tp:taxon-name-part> <tp:taxon-name-part taxon-name-part-type="subspecies" reg="tingitana">tingitana</tp:taxon-name-part></tp:taxon-name></italic> can be completely black or with numerous fragmented little yellow spots or with few large blotches in an arrangement similar to <italic><tp:taxon-name><tp:taxon-name-part taxon-name-part-type="genus" reg="Salamandra">S.</tp:taxon-name-part> <tp:taxon-name-part taxon-name-part-type="species" reg="algira">algira</tp:taxon-name-part> <tp:taxon-name-part taxon-name-part-type="subspecies" reg="atlantica">atlantica</tp:taxon-name-part></tp:taxon-name></italic> ssp. nov. <italic><tp:taxon-name><tp:taxon-name-part taxon-name-part-type="genus" reg="Salamandra">Salamandra</tp:taxon-name-part> <tp:taxon-name-part taxon-name-part-type="species" reg="algira">algira</tp:taxon-name-part> <tp:taxon-name-part taxon-name-part-type="subspecies" reg="splendens">splendens</tp:taxon-name-part></tp:taxon-name></italic> has a similar number of yellow blotches than <italic><tp:taxon-name><tp:taxon-name-part taxon-name-part-type="genus" reg="Salamandra">S.</tp:taxon-name-part> <tp:taxon-name-part taxon-name-part-type="species" reg="algira">algira</tp:taxon-name-part> <tp:taxon-name-part taxon-name-part-type="subspecies" reg="atlantica">atlantica</tp:taxon-name-part></tp:taxon-name></italic> ssp. nov., but these can be more irregular in their shape in the former. Moreover in <italic><tp:taxon-name><tp:taxon-name-part taxon-name-part-type="genus" reg="Salamandra">S.</tp:taxon-name-part> <tp:taxon-name-part taxon-name-part-type="species" reg="algira">algira</tp:taxon-name-part> <tp:taxon-name-part taxon-name-part-type="subspecies" reg="atlantica">atlantica</tp:taxon-name-part></tp:taxon-name></italic> ssp. nov. dorsal yellow blotches can fade progressively into white, composing a pattern that does not appear in <italic><tp:taxon-name><tp:taxon-name-part taxon-name-part-type="genus" reg="Salamandra">S.</tp:taxon-name-part> <tp:taxon-name-part taxon-name-part-type="species" reg="algira">algira</tp:taxon-name-part> <tp:taxon-name-part taxon-name-part-type="subspecies" reg="splendens">splendens</tp:taxon-name-part></tp:taxon-name></italic> (Fig. <xref ref-type="fig" rid="F3">3D</xref>).</p><p>Absence of white spots in the flanks of the body, which appear in the nominotypic subspecies and <italic><tp:taxon-name><tp:taxon-name-part taxon-name-part-type="genus" reg="Salamandra">S.</tp:taxon-name-part> <tp:taxon-name-part taxon-name-part-type="species" reg="algira">algira</tp:taxon-name-part> <tp:taxon-name-part taxon-name-part-type="subspecies" reg="spelaea">spelaea</tp:taxon-name-part></tp:taxon-name></italic>.</p><fig id="F3" position="float" orientation="portrait"><object-id xmlns:xlink="http://www.w3.org/1999/xlink" content-type="doi" xlink:type="simple">10.3897/zookeys.893.46649.figure3</object-id><object-id xmlns:xlink="http://www.w3.org/1999/xlink" content-type="arpha" xlink:type="simple">B1B28EE4-852E-5830-87BB-6B6A5BBE7CEB</object-id><label>Figure 3.</label><caption><p>Variation in the colouration pattern of <italic><tp:taxon-name><tp:taxon-name-part taxon-name-part-type="genus" reg="Salamandra">Salamandra</tp:taxon-name-part> <tp:taxon-name-part taxon-name-part-type="species" reg="algira">algira</tp:taxon-name-part> <tp:taxon-name-part taxon-name-part-type="subspecies" reg="atlantica">atlantica</tp:taxon-name-part></tp:taxon-name></italic> ssp. nov.: <bold>A</bold> adult male from Jbel Sidi Ali, Midelt Province <bold>B</bold> adult female from Grotte de Chaâra, Taza Province <bold>C, D</bold> adult males from Grotte de Chaâra. Photographs by Axel Hernandez.</p></caption><graphic xmlns:xlink="http://www.w3.org/1999/xlink" xlink:href="zookeys-893-143-g003.jpg" position="float" orientation="portrait" xlink:type="simple" id="oo_361363.jpg"><uri content-type="original_file" xlink:type="simple">https://binary.pensoft.net/fig/361363</uri></graphic></fig></tp:treatment-sec><tp:treatment-sec sec-type="description" id="SECID0EAGAG"><title>Description of holotype.</title><p>Snout rounded in a dorsal aspect and in lateral profile. Head large and well differentiated from the body. Nostrils oriented dorsolaterally, situated close to the snout tip. Large-sized parotoids, elongatedly ovoid, slightly divergent anteriorly, showing contrasted glandular pores. Prominent eyes situated laterally, with barely visible vertical oval pupils. Gular fold present. Costal grooves 10. Fingers short and slightly rounded, with a relative length I &lt; IV &lt; II &lt; III. Toes slightly rounded, with a relative length I &lt; V &lt; II &lt; III &lt; IV. Cloaca ovoid. Subcylindrical tail, ended in a blunt tip. Dorsal skin weakly granular. Two pairs of glandular pores disposed in parallel, along the vertebral axis.</p></tp:treatment-sec><tp:treatment-sec sec-type="Colour of holotype" id="SECID0EFGAG"><title>Colour of holotype.</title><p>In life the background dorsal colouration is black with four elongated golden yellow spots. In the head appear two golden yellow spots on the orbits and two on the parotoids. Four yellow spots at the base of the limbs and five on the dorsum of the tail. Two yellow spots in lateral parts of the body, close to the insertion of the hindlimbs. One small yellow spot showing red colouration in lateral part of the head, located posterior and ventral to the orbit. Uniform greyish black ventral colouration. Eyes dark brown, almost black.</p></tp:treatment-sec><tp:treatment-sec sec-type="description" id="SECID0EKGAG"><title>Measurements of holotype (in mm).</title><p><abbrev xmlns:xlink="http://www.w3.org/1999/xlink" xlink:title="total length" id="ABBRID0EQGAG" xlink:type="simple">TL</abbrev> 175.19 mm, <abbrev xmlns:xlink="http://www.w3.org/1999/xlink" xlink:title="snout-cloaca length" id="ABBRID0EUGAG" xlink:type="simple">SVL</abbrev> 99.16 mm, <abbrev xmlns:xlink="http://www.w3.org/1999/xlink" xlink:title="head length" id="ABBRID0EYGAG" xlink:type="simple">HL</abbrev> 20.82 mm, <abbrev xmlns:xlink="http://www.w3.org/1999/xlink" xlink:title="parotoid length" id="ABBRID0E3GAG" xlink:type="simple">PAL</abbrev> 9.89 mm, <abbrev xmlns:xlink="http://www.w3.org/1999/xlink" xlink:title="head width" id="ABBRID0EAHAG" xlink:type="simple">HW</abbrev> 14.57 mm, <abbrev xmlns:xlink="http://www.w3.org/1999/xlink" xlink:title="interorbital distance" id="ABBRID0EEHAG" xlink:type="simple">IOR</abbrev> 6.17 mm, <abbrev xmlns:xlink="http://www.w3.org/1999/xlink" xlink:title="eye diameter" id="ABBRID0EIHAG" xlink:type="simple">ED</abbrev> 5.05, <abbrev xmlns:xlink="http://www.w3.org/1999/xlink" xlink:title="eye nostril distance" id="ABBRID0EMHAG" xlink:type="simple">END</abbrev> 4.81 mm, <abbrev xmlns:xlink="http://www.w3.org/1999/xlink" xlink:title="humerus length" id="ABBRID0EQHAG" xlink:type="simple">LHU</abbrev> 8.01 mm, <abbrev xmlns:xlink="http://www.w3.org/1999/xlink" xlink:title="forearm length" id="ABBRID0EUHAG" xlink:type="simple">FAL</abbrev> 11.52 mm, <abbrev xmlns:xlink="http://www.w3.org/1999/xlink" xlink:title="hand length" id="ABBRID0EYHAG" xlink:type="simple">HAL</abbrev> 13.07 mm, <abbrev xmlns:xlink="http://www.w3.org/1999/xlink" xlink:title="thigh length" id="ABBRID0E3HAG" xlink:type="simple">THL</abbrev> 6.53 mm, <abbrev xmlns:xlink="http://www.w3.org/1999/xlink" xlink:title="tibia length" id="ABBRID0EAIAG" xlink:type="simple">TIL</abbrev> 11.93 mm, <abbrev xmlns:xlink="http://www.w3.org/1999/xlink" xlink:title="foot length" id="ABBRID0EEIAG" xlink:type="simple">FL</abbrev> 14.8 mm.</p></tp:treatment-sec><tp:treatment-sec sec-type="variation" id="SECID0EIIAG"><title>Variation.</title><p>There are intraspecific population variations regarding colouration pattern in adult specimens (Fig. <xref ref-type="fig" rid="F3">3</xref>). Within the same population, yellow spots on the dorsum of the head can be divided into four semisymmetric spots on the parotoids and the eyes (21.05% specimens) or they can be merged unilaterally (42.11% specimens) or bilaterally (36.84% specimens). The coral red colour can be limited to a thin colouration on the edge of the yellow spots or be the dominant background colour (Fig. <xref ref-type="fig" rid="F3">3</xref>). The specimens can show a completely black ventral region, or show some reddish colouration in the throat and / or the cloaca region. More rarely, they can show small white spots in the gular region (10.53% specimens). The only known specimen from the southernmost population (Sidi Ali) showed a predominantly black dorsal colouration, with five small yellow patches in the dorsum and seven on the tail (Fig. <xref ref-type="fig" rid="F3">3A</xref>). The size (<abbrev xmlns:xlink="http://www.w3.org/1999/xlink" xlink:title="total length" id="ABBRID0E1IAG" xlink:type="simple">TL</abbrev>) of adults ranges from 125.93–246.21 mm in males (<italic>N</italic> = 15, mean = 190.65 mm ± 7.74 standard error, SE) and 133.43–205.81 mm in females (<italic>N</italic> = 4, mean = 171.54 mm ± 16.67 SE). The differences in <abbrev xmlns:xlink="http://www.w3.org/1999/xlink" xlink:title="total length" id="ABBRID0ECJAG" xlink:type="simple">TL</abbrev> between both sexes were not significant (Mann-Whitney U test: <italic>U</italic> = 23, P = 0.484). Males mean <abbrev xmlns:xlink="http://www.w3.org/1999/xlink" xlink:title="snout-cloaca length" id="ABBRID0EIJAG" xlink:type="simple">SVL</abbrev> 93.71 mm ± 2.82 SE , <abbrev xmlns:xlink="http://www.w3.org/1999/xlink" xlink:title="head length" id="ABBRID0EMJAG" xlink:type="simple">HL</abbrev> 21.57 mm ± 0.76, <abbrev xmlns:xlink="http://www.w3.org/1999/xlink" xlink:title="parotoid length" id="ABBRID0EQJAG" xlink:type="simple">PAL</abbrev> 12.81 mm ± 0.53, <abbrev xmlns:xlink="http://www.w3.org/1999/xlink" xlink:title="head width" id="ABBRID0EUJAG" xlink:type="simple">HW</abbrev> 15.87 mm ± 0.45, <abbrev xmlns:xlink="http://www.w3.org/1999/xlink" xlink:title="interorbital distance" id="ABBRID0EYJAG" xlink:type="simple">IOR</abbrev> 6.73 mm ± 0.25, <abbrev xmlns:xlink="http://www.w3.org/1999/xlink" xlink:title="eye diameter" id="ABBRID0E3JAG" xlink:type="simple">ED</abbrev> 4.04 mm ± 0.12, <abbrev xmlns:xlink="http://www.w3.org/1999/xlink" xlink:title="eye nostril distance" id="ABBRID0EAKAG" xlink:type="simple">END</abbrev> 4.69 mm ± 0.14, <abbrev xmlns:xlink="http://www.w3.org/1999/xlink" xlink:title="humerus length" id="ABBRID0EEKAG" xlink:type="simple">LHU</abbrev> 7.81 mm ± 0.32, <abbrev xmlns:xlink="http://www.w3.org/1999/xlink" xlink:title="forearm length" id="ABBRID0EIKAG" xlink:type="simple">FAL</abbrev> 9.57 mm ± 0.36, <abbrev xmlns:xlink="http://www.w3.org/1999/xlink" xlink:title="hand length" id="ABBRID0EMKAG" xlink:type="simple">HAL</abbrev> 12.18 mm ± 0.56, <abbrev xmlns:xlink="http://www.w3.org/1999/xlink" xlink:title="thigh length" id="ABBRID0EQKAG" xlink:type="simple">THL</abbrev> 7.49 mm ± 0.31, <abbrev xmlns:xlink="http://www.w3.org/1999/xlink" xlink:title="tibia length" id="ABBRID0EUKAG" xlink:type="simple">TIL</abbrev> 10.26 mm ± 0.38, <abbrev xmlns:xlink="http://www.w3.org/1999/xlink" xlink:title="foot length" id="ABBRID0EYKAG" xlink:type="simple">FL</abbrev> 15.34 mm ± 0.59. Females mean <abbrev xmlns:xlink="http://www.w3.org/1999/xlink" xlink:title="snout-cloaca length" id="ABBRID0E3KAG" xlink:type="simple">SVL</abbrev> 90.72 mm ± 8.33 SE, <abbrev xmlns:xlink="http://www.w3.org/1999/xlink" xlink:title="head length" id="ABBRID0EALAG" xlink:type="simple">HL</abbrev> 20.18 mm ± 1.90, <abbrev xmlns:xlink="http://www.w3.org/1999/xlink" xlink:title="parotoid length" id="ABBRID0EELAG" xlink:type="simple">PAL</abbrev> 12.82 mm ± 1.11, <abbrev xmlns:xlink="http://www.w3.org/1999/xlink" xlink:title="head width" id="ABBRID0EILAG" xlink:type="simple">HW</abbrev> 16.28 mm ± 1.33, <abbrev xmlns:xlink="http://www.w3.org/1999/xlink" xlink:title="interorbital distance" id="ABBRID0EMLAG" xlink:type="simple">IOR</abbrev> 7.33 mm ± 0.57, <abbrev xmlns:xlink="http://www.w3.org/1999/xlink" xlink:title="eye diameter" id="ABBRID0EQLAG" xlink:type="simple">ED</abbrev> 3.71 ± 0.18, <abbrev xmlns:xlink="http://www.w3.org/1999/xlink" xlink:title="eye nostril distance" id="ABBRID0EULAG" xlink:type="simple">END</abbrev> 3.95 mm ± 0.39, <abbrev xmlns:xlink="http://www.w3.org/1999/xlink" xlink:title="humerus length" id="ABBRID0EYLAG" xlink:type="simple">LHU</abbrev> 7.28 mm ± 0.67, <abbrev xmlns:xlink="http://www.w3.org/1999/xlink" xlink:title="forearm length" id="ABBRID0E3LAG" xlink:type="simple">FAL</abbrev> 8.40 mm ± 0.86, <abbrev xmlns:xlink="http://www.w3.org/1999/xlink" xlink:title="hand length" id="ABBRID0EAMAG" xlink:type="simple">HAL</abbrev> 11.73 mm ± 1.27, <abbrev xmlns:xlink="http://www.w3.org/1999/xlink" xlink:title="thigh length" id="ABBRID0EEMAG" xlink:type="simple">THL</abbrev> 7.36 mm ± 1.06, <abbrev xmlns:xlink="http://www.w3.org/1999/xlink" xlink:title="tibia length" id="ABBRID0EIMAG" xlink:type="simple">TIL</abbrev> 9.64 mm ± 1.10, <abbrev xmlns:xlink="http://www.w3.org/1999/xlink" xlink:title="foot length" id="ABBRID0EMMAG" xlink:type="simple">FL</abbrev> 15.15 mm ± 2.69. Males have an ovoid-shaped cloaca during the breeding season and females a flat cloaca. Larvae are characterised by having the following morphological characters: Head depressed, with relatively large eyes situated laterally (Fig. <xref ref-type="fig" rid="F4">4</xref>). Snout rounded and semi-circular. Gills with three short rami and numerous fimbriae. Four fingers and five toes, narrow and pointed. Ten or eleven costal grooves. Tail equal in length to <abbrev xmlns:xlink="http://www.w3.org/1999/xlink" xlink:title="snout-cloaca length" id="ABBRID0EUMAG" xlink:type="simple">SVL</abbrev> or slightly smaller. Tail fin short, originating anterior to the pelvic girdle, ended in a bluntly pointed tip. Colour uniformly dark brown with a distinct pale spot at the base of the four limbs. The colouration varies according to the development and the terminal phases show diffuse yellow spots on the head and dorsum. <abbrev xmlns:xlink="http://www.w3.org/1999/xlink" xlink:title="snout-cloaca length" id="ABBRID0EYMAG" xlink:type="simple">SVL</abbrev> 29.0 mm, <abbrev xmlns:xlink="http://www.w3.org/1999/xlink" xlink:title="tail length" id="ABBRID0E3MAG" xlink:type="simple">TAL</abbrev> 23.9 mm, <abbrev xmlns:xlink="http://www.w3.org/1999/xlink" xlink:title="head length" id="ABBRID0EANAG" xlink:type="simple">HL</abbrev> 10.8, <abbrev xmlns:xlink="http://www.w3.org/1999/xlink" xlink:title="head width" id="ABBRID0EENAG" xlink:type="simple">HW</abbrev> 6.2, <abbrev xmlns:xlink="http://www.w3.org/1999/xlink" xlink:title="total length" id="ABBRID0EINAG" xlink:type="simple">TL</abbrev> 52.9 mm, <abbrev xmlns:xlink="http://www.w3.org/1999/xlink" xlink:title="maximum tail height" id="ABBRID0EMNAG" xlink:type="simple">MTH</abbrev> 5.6 mm (Taza, Morocco).</p><fig id="F4" position="float" orientation="portrait"><object-id xmlns:xlink="http://www.w3.org/1999/xlink" content-type="doi" xlink:type="simple">10.3897/zookeys.893.46649.figure4</object-id><object-id xmlns:xlink="http://www.w3.org/1999/xlink" content-type="arpha" xlink:type="simple">84376F81-A022-5287-B0C2-014ADDAA71B9</object-id><label>Figure 4.</label><caption><p>Larva of <italic><tp:taxon-name><tp:taxon-name-part taxon-name-part-type="genus" reg="Salamandra">Salamandra</tp:taxon-name-part> <tp:taxon-name-part taxon-name-part-type="species" reg="algira">algira</tp:taxon-name-part> <tp:taxon-name-part taxon-name-part-type="subspecies" reg="atlantica">atlantica</tp:taxon-name-part></tp:taxon-name></italic> ssp. nov. Photograph by Daniel Escoriza.</p></caption><graphic xmlns:xlink="http://www.w3.org/1999/xlink" xlink:href="zookeys-893-143-g004.jpg" position="float" orientation="portrait" xlink:type="simple" id="oo_361364.jpg"><uri content-type="original_file" xlink:type="simple">https://binary.pensoft.net/fig/361364</uri></graphic></fig></tp:treatment-sec><tp:treatment-sec sec-type="distribution" id="SECID0EMOAG"><title>Distribution.</title><p><italic><tp:taxon-name><tp:taxon-name-part taxon-name-part-type="genus" reg="Salamandra">Salamandra</tp:taxon-name-part> <tp:taxon-name-part taxon-name-part-type="species" reg="algira">algira</tp:taxon-name-part> <tp:taxon-name-part taxon-name-part-type="subspecies" reg="atlantica">atlantica</tp:taxon-name-part></tp:taxon-name></italic> ssp. nov. is endemic to the northern and central Middle Atlas Mountains, northern Morocco: Tazekka National Park, Bou Iblane Massif and Jbel Sidi Ali (Fig. <xref ref-type="fig" rid="F5">5</xref>).</p></tp:treatment-sec><tp:treatment-sec sec-type="natural history" id="SECID0EFPAG"><title>Natural history.</title><p>The new subspecies is found from 600–2455 m a.s.l. near springs and streams in humid mesothermal forests of conifers (<italic><tp:taxon-name><tp:taxon-name-part taxon-name-part-type="genus" reg="Abies">Abies</tp:taxon-name-part> <tp:taxon-name-part taxon-name-part-type="species" reg="pinsapo">pinsapo</tp:taxon-name-part></tp:taxon-name></italic>, <italic><tp:taxon-name><tp:taxon-name-part taxon-name-part-type="genus" reg="Cedrus">Cedrus</tp:taxon-name-part> <tp:taxon-name-part taxon-name-part-type="species" reg="atlantica">atlantica</tp:taxon-name-part></tp:taxon-name></italic>, <italic><tp:taxon-name><tp:taxon-name-part taxon-name-part-type="genus" reg="Pinus">Pinus</tp:taxon-name-part> <tp:taxon-name-part taxon-name-part-type="species" reg="halepensis">halepensis</tp:taxon-name-part></tp:taxon-name></italic>) and oaks (<italic><tp:taxon-name><tp:taxon-name-part taxon-name-part-type="genus" reg="Quercus">Quercus</tp:taxon-name-part> <tp:taxon-name-part taxon-name-part-type="species" reg="ilex">ilex</tp:taxon-name-part></tp:taxon-name></italic>, <italic><tp:taxon-name><tp:taxon-name-part taxon-name-part-type="genus" reg="Quercus">Q.</tp:taxon-name-part> <tp:taxon-name-part taxon-name-part-type="species" reg="canariensis">canariensis</tp:taxon-name-part></tp:taxon-name></italic>, <italic><tp:taxon-name><tp:taxon-name-part taxon-name-part-type="genus" reg="Quercus">Q.</tp:taxon-name-part> <tp:taxon-name-part taxon-name-part-type="species" reg="suber">suber</tp:taxon-name-part></tp:taxon-name></italic>; Fig. <xref ref-type="fig" rid="F6">6 A</xref>). There are also troglophile populations at Grotte de Chaâra, Grotte d’Izora. and Gouffre du Friouato which reproduce inside the caves at 400 m from the entrance (Fig. <xref ref-type="fig" rid="F6">6B</xref>). It is a crepuscular and nocturnal species having a surface activity from autumn to spring.</p><fig id="F5" position="float" orientation="portrait"><object-id xmlns:xlink="http://www.w3.org/1999/xlink" content-type="doi" xlink:type="simple">10.3897/zookeys.893.46649.figure5</object-id><object-id xmlns:xlink="http://www.w3.org/1999/xlink" content-type="arpha" xlink:type="simple">A0BBA527-69CA-5BD0-B0D7-EB9B0B3C5715</object-id><label>Figure 5.</label><caption><p>Map showing the distribution of the subspecies of <italic><tp:taxon-name><tp:taxon-name-part taxon-name-part-type="genus" reg="Salamandra">Salamandra</tp:taxon-name-part> <tp:taxon-name-part taxon-name-part-type="species" reg="algira">algira</tp:taxon-name-part></tp:taxon-name></italic> (red circles) and the localities included in the phylogenetic analyses (yellow crosses) in northern Morocco and Algeria.</p></caption><graphic xmlns:xlink="http://www.w3.org/1999/xlink" xlink:href="zookeys-893-143-g005.jpg" position="float" orientation="portrait" xlink:type="simple" id="oo_361366.jpg"><uri content-type="original_file" xlink:type="simple">https://binary.pensoft.net/fig/361366</uri></graphic></fig><fig id="F6" position="float" orientation="portrait"><object-id xmlns:xlink="http://www.w3.org/1999/xlink" content-type="doi" xlink:type="simple">10.3897/zookeys.893.46649.figure6</object-id><object-id xmlns:xlink="http://www.w3.org/1999/xlink" content-type="arpha" xlink:type="simple">AED7E4A2-B89E-58E5-A244-286FAF76E2CD</object-id><label>Figure 6.</label><caption><p><bold>A</bold> Habitat of <italic><tp:taxon-name><tp:taxon-name-part taxon-name-part-type="genus" reg="Salamandra">Salamandra</tp:taxon-name-part> <tp:taxon-name-part taxon-name-part-type="species" reg="algira">algira</tp:taxon-name-part> <tp:taxon-name-part taxon-name-part-type="subspecies" reg="atlantica">atlantica</tp:taxon-name-part></tp:taxon-name></italic> ssp. nov.at the type locality, Taza Province, Middle Atlas Mountains, northern Morocco <bold>B</bold> Cave habitat at Grotte de Chaâra. Photographs by Axel Hernandez.</p></caption><graphic xmlns:xlink="http://www.w3.org/1999/xlink" xlink:href="zookeys-893-143-g006.jpg" position="float" orientation="portrait" xlink:type="simple" id="oo_361367.jpg"><uri content-type="original_file" xlink:type="simple">https://binary.pensoft.net/fig/361367</uri></graphic></fig></tp:treatment-sec></tp:taxon-treatment>
